# Supplementary material for: Association of School Instructional Mode with Community COVID-19 Incidence during August–December 2020 in Cuyahoga County, Ohio
Source: Int J Environ Res Public Health. 2024 Apr 29;21(5):569. doi: 10.3390/ijerph21050569 (PMC11121418; doi:10.3390/ijerph21050569)
Supplement: Supplementary file 1 [file ijerph-21-00569-s001.zip]

Archive with 1 entries (1 files):
- ijerph-2931440-supplementary.pdf
